# Supplementary material for: Trend of estimated glomerular filtration rate during ombistasvir/paritaprevir/ritonavir plus dasabuvir ± ribavirin in HIV/HCV co-infected patients
Source: PLoS One. 2018 Feb 20;13(2):e0192627. doi: 10.1371/journal.pone.0192627 (PMC5819795; doi:10.1371/journal.pone.0192627)
Supplement: S1 Table — (XLSX) [file pone.0192627.s001.xlsx]

## Sheet: rene2
Age	Sex	Ethnicity	Weight	Height	Smoking	Alcohol	Diabetes	Hypertension	Symptomatic Cryoglobulinemia	Genotype_HCV	Previous anti-HCV treatment	Stiffness_kPa	FIB_4	Ribavirin	BL_HCV_RNA	BL_HIV_RNA	BL_Creatinine	BL_CD4	BL_AST	BL_ALT	BL_PLT	Risk factor	CDC stage	CD4_Nadir	cART	drug 1	drug 2	drug 3	drug 4	EoT_Creatinine	FU12_Creatinine	FU24_Creatinine	BL_GFR	EoT_GFR	FU12_GFR	FU24_GFR
57	2	1	56	180	1	2	0	0	0	3	1	4.9	1.23812	1	299734	0	0.75	710	33	46	224000	1	2	148	1	2	30	0	0	0.76	0.79		101.8	101.069	99.2994
47	2	1	77	185	1	1	0	0	0	2	2	5.8	1.50641	1	517525	0	0.69	1364	40	64	156000	1	3	26	1	2	30	0	0	0.74	0.74		113.212	109.81	109.618
32	1	1	59.5	167	2	2	0	0	0	1	2	5.1	1.28978	1	73122	0	0.77	350	75	92	194000	3	3	133	1	2	30	0	0	0.76	0.8		102.641	104.093	97.6624
49	1	1	97.5	174	2	2	0	1	0	3	2		1.1562	1	702087	0	0.74	736	40	38	275000	1	2	232	1	2	30	0	0	0.71	0.7		95.4315	100.152	101.705
52	2	1	67	187	1	2	0	0	0	1	2	5.6	1.05995	1	400899	0	0.98	492	30	46	217000	1	2	29	1	2	30	0	0	0.88	0.88		88.4084	98.7314	98.5581
56	2	1	83	183	1	2	0	1	0	1	2	7.6	1.02166	1	5937576	0	1.32	451	33	40	286000	1	2	350	1	2	30	0	0	1.02	0.99		59.9112	81.6811	84.5344
52	1	1	60.5	166	1	2	0	0	0	3	2	5.9	1.50142	1	1082178	0	0.76	1265	49	32	300000	1	1	513	1	2	30	0	0	0.73	0.73		90.4972	94.846	94.6795
31	2	1	72	180	2	1	0	0	0	1	2	4	0.825847	1	2295518	0	0.69	584	78	123	264000	1	1	405	1	2	30	0	0	0.81	0.72	0.72	126.351	118.085	123.724	123.507
61	2	1	88	190	1	1	0	0	0	1	2	10	4.43453	1	894126	0	0.63	461	145	80	223000	1		301	1	2	30	0	0	0.63	0.71		106.328	106.142	100.875
51	2	1	68	165	1	1	0	0	0	1	2	4	1.93	1	376173	0	0.77	613	43	29	211000	1	3	95	1	2	30	0	0	0.8	0.76	0.82	105.235	103.413	105.431	102.01
56	2	1	75	180	1	2	0	0	0	1	2	9.2	2.52212	1	585211	0	0.9	771	81	140	152000	1	3	15	1	4	33	0	0	1.04	0.96	0.9	95.0498	79.6662	87.607	94.5503
50	2	1	74	185	2	2	1	0	0	1	1	42.2	4.28072	1	944869	0	0.9	481	69	99	81000	1	1	90	1	2	33	0	0	1.03	0.95		99.1902	84.1133	92.588
50	2	1	86	180	2	2	0	0	0	2	1	8.9	1.48995	1	539070	0	0.96	1409	56	91	197000	1	1	101	1	4	33	0	0	1.04	0.97	1	91.9763	83.3462	90.5127	87.0871
47	2	1	90	175	2	2	1	0	0	1	1	14	2.509	1	3165174	0	0.94	703	86	81	179000	1	3	4	1	4	33	0	0	0.91	0.9	0.95	96.2258	99.8986	101.065	94.5034
47	2	1	92	173	1	1	0	0	0	1	1	30	8.36009	1	81758	0	0.72	603	132	148	61000	1	3	15	1	2	33	0	0	0.81	0.8		110.948	105.519	105.873
63	2	1	71	180	1	2	0	0	0	1	2	9.1	1.72619	1	984476	0	0.72	1218	34	37	204000	1	2	60	1	4	33	0	0	0.77	0.79	0.86	106.868	103.777	102.509	98.82
49	2	1	79	170	1	1	0	0	0	2	2	8.2	1.45052	1	600436	0	0.91	703	48	104	159000	3	1	193	1	2	32	20	0	0.87	0.9	0.84	99.0612	101.623	100.041	102.738
52	2	1	73	180	1	2	0	0	0	1	1	8.3	1.56481	1	4560311	0	0.75	970	52	64	216000	3	1	3	1	2	22	0	0	0.77	0.81	0.93	105.256	103.941	101.621	93.368
51	2	1	80	180	1	1	1	0	0	2	1	8.2	2.79007	1	733495	0	1.04	929	148	154	218000	1	1	21	1	2	33	0	0	1.26	1.23	1.06	82.681	65.4468	67.2633	80.3741
63	2	1	70	175	2	2	0	1	0	2	1	9.3	4.63191	1	430091	0	0.65	1121	75	86	110000	1	1	5	1	4	33	0	0	0.91	0.89	0.87	111.364	95.9609	97.5277	98.2703
35	1	1	60	160	1	2	0	0	0	2	2	6.4	0.369382	1	357389	155	0.7	454	20	34	325000	3	2	122	1	2	30	0	0	0.7	0.72	0.72	112.592	112.395	108.441	108.25
25	1	1	56	159	1	2	0	0	0	2	1	4.6	0.558494	1	709142	0	0.8	781	51	96	233000	5	3	200	1	2	22	0	0	0.77	0.65		103.19	107.881	123.826
61	2	1	80	175	1	1	1	0	0	3	2	8.4	2.34199	1	403417	0	0.74	447	53	87	148000	1	2	14	1	2	30	0	0	0.8	1.02	0.9	99.9045	96.5843	78.959	91.6975
43	1	1	68	158	1	2	0	0	0	1	1	14.6	1.68889	1	518004	0	0.67	1377	81	127	183000	1	1	765	1	2	30	0	0	0.8	0.65		108.068	90.482	108.768
51	2	1	55	173	1	1	0	1	0	1	2	8.7	2.80173	1	9716092	0	0.74	980	72	84	143000	2	2	48	1	2	30	0	0	0.85	0.77	0.72	107.279	101.161	105.171	107.924
48	2	1	85	181	1	1	0	1	0	1	2	9	2.40708	1	14481890	0	0.86	483	35	41	109000	5	3	370	1	2	30	0	0	0.98	1.08	1.08	102.502	90.6025	80.4193	80.2782
57	2	1	74	175			0	1	0	1	1	8.6	2.6697	1	194729	0	0.87	565	84	110	171000	1	2	72	1	2	30	0	0	0.86	0.92	0.98	95.9488	96.2366	91.8169	84.9155
54	2	1	89	169			1	1	0	1	2	7.7	1.28361	1	810400	0	1.07	516	38	44	241000	1	3	23	1	12	22		0	1.08	1.2	1.2	78.3438	77.3317	67.9632	67.844
50	2	1	74	178	2		0	0	0	1	2	7.5	1.13485	1	3285674	0	0.64	537	34	49	214000	1	2	433	2					0.63	0.78	0.84	114.607	115.148	105.287	101.949
63	2	1	69	184		1	0	0	0	1	1	9.8	2.35538	1	1720378	0	0.72	587	50	69	161000	5	2	265	1	2	30	0	0	0.8	0.83		106.564	101.869	100.163
62	2	1	78.2	178	2	2	0	0	1	2	2	6.6	2.32186	2	1127240	0	1.3	750	29	39	124000	3	1	449	1	22	30	0	0	1.2	1.2	1.2	58.7618	64.6189	64.5055	64.3923
57	2	1	85	181	1	2	0	1	0	1	2	6.6	1.13144	1	6593719	0	0.7	866	29	38	237000	1	1	295	1	2	22	0	0	0.8	0.8	0.7	105.139	99.35	99.1757	104.587
52	2	1	56	168	1	2	0	1	1	1	1	7.9	1.21323	1	1970160	0	0.8	1484	45	79	217000	1	1	393	1	4	30	0	0	1	0.9	0.8	102.682	85.9781	97.4869	102.143
63	1	1	52	160	1	2	0	0	1	1	2	7.6	2.55651	1	83780	0	0.8	229	39	37	158000	1	2	236	1	2	22	0	0	0.9	0.9	0.7	84.7976	73.4137	73.2849	99.1306
63	1	1	61	162	1	1	0	0	1	1	2	7.2	1.00066	1	987153	0	0.7	308	26	31	294000	1	2	188	1	2	30	0	0	0.7	0.7	0.8	99.3595	99.1851	99.0111	84.1025
60	2	1	57	178	1	2	1	0	0	2	1	5.4	2.22344	2	357035	0	0.9	711	44	44	179000	1	3	43	1	2	30	0	0	1.1	1.1	1	93.2249	73.0137	72.8856	81.6437
50	1	1	53	165	2	2	0	0	1	2	2		0.859864	1	1718751	0	0.9	488	23	24	273000	1	2	180	1	2	22	0	0	1.1	0.9	1	74.7175	58.5188	74.4555	65.4355
51	2	1	62	175	2	1	0	1	0	1	1			1	463000	0	0.9	426		89	93000	1	2	74	1	2	30	0	0	0.82	0.95	0.9	98.8759	102.552	92.2946	98.3563
54	1	1	49	160	1	2	0	0	0	1	1	9.9	3.048	1	1840000	0	0.53	521	80	62	180000	1	1	244	1	2	30	0	0	0.6	0.57		108.053	103.549	105.127
52	2	1	68	175	2	1	0	0	0	2	1	8.1		2	1800000	0	1	601		67	145000	1	2	217	1	2	30	0	0	0.98	1.05		86.2403	88.2176	81.0153
48	1	1			1	2	0	0	0	1	1	4	1.34948	1	530816	0	0.6	575	33	43	179000	3	1	322	1	4	30	0	0	0.7	0.64		108.05	102.527	105.409
47	1	1	62			2	0	0	0	2	1	9.3	3.18712	2	1527790	150	0.8	1098	77	74	132000	3	2	24	1	2	30		0	0.9	0.93		88.194	76.3542	73.2578
50	2	1	71	170		2	0	0	0	1	1	8.4	2.68554	1	6068845	0	0.9	430	27	28	95000	1	2	84	1	2	30	0	0	0.9	0.9	1	99.0719	98.8981	98.7246	86.7645
63	2	1				2	0	0	0	2	2	4.7	2.47393	2	88038	0	1.05	211	45	67	140000	1	2	109	1	2	30	0	0	0.99	0.91		80.4588	86.2394	95.3202
52	2	1	72	175		2	0	0	0	1	1	7.8	2.19156	1	1823014	0	0.7	479	36	32	151000	1	1	240	1	2	30	0	0	0.88	0.8		108.346	98.4469	102.2
63	1	1	58	168	1	2	0	0	0	1	1	10.1	8.35956	1	3849402	0	0.98	1046	185	173	106000	1	3	627	1	4	30	0	0	0.96	0.82	0.8	66.0194	67.5671	81.609	83.9345
52	2	1	82	175		2	0	0	0	1	1	6.7	2.58164	1	7272	0	1.15	658	68	124	123000	3	2	58	1	2	30	0	0	1.42	1.28		72.9659	56.4449	63.8795
52	2	1				2	0	1	0	2	1		1.64528	2	905406	0	1.38	584	51	99	162000	1	3	45	1	4	30	0	0	1.52	1.5		58.2418	51.7294	52.4722
30	2	1	62	167	2	2	0	1	0	1	2	7.1	0.745698	2	89243	0	0.72	347	44	85	192000	5		300	1	2	30	0	0	0.7	0.8	0.85	125.172	126.407	119.447	116.303
63	1	1	69	165	1	1	0	1	0	1	2	9.6	2.77126	1	1140710	0	0.65	1120	36	45	122000	1	1	337	1	4	30	0	0	0.7	0.64		101.53	98.9108	101.692
49	2	1	61		1	2	0	0	0	1	2	5.4	2.25143	1	4280000	0	0.8	241	34	40	117000	1	2	198	1	11	17	23	20	0.8	0.8	0.8	105.015	104.831	104.647	104.463
52	1	1	59		1	2	0	0	0	1	1	13.2	2.34082	1	1260000	0	0.8	704	55	71	145000	6			1	2	22	0	0	0.9	0.8	0.9	85.2325	73.7903	84.9336	73.5315
45	2	1	69		1	1	0	0	0	2	2	7.5	4.46788	1	1740000	0	0.7	168	162	188	119000	1	1	140	1	2	22	0	0	0.6	0.6	0.6	114.483	121.757	121.543	121.33
53	2	1	62	172	1	1	0	1	0	1	2	7.6	1.98952	1	492899	0	0.6	1021	129	244	220000	1	2	437	1	2	22	0	0	0.72	0.86		114.493	106.04	98.3996
54	1	1	63	164	2	1	0	0	0	2	1	8.7	2.72897	2	330886	0	0.68	928	63	70	149000	3	2	203	1	2	30	0	0	0.78	0.85		99.2886	86.1343	77.4976
54	2	1	72	175	2	1	0	1	0	2	2	6.5	1.30225	2	5216029	0	0.98	419	25	39	166000	1	2	75	1	2	30	0	0	1.1	1.23		87.2865	75.7763	66.0874
46	2	1	84	172	2	1	0	1	0	1	2	7.1	1.01008	1	1044652	0	0.99	917	28	47	186000	1	2	438	1	2	30	0	0	0.82	0.9		90.7527	105.623	101.479
45	1	1	65	157	2	2	0	1	0	1	2	7.8	1.54481	1	5218000	0	0.57	1062	87	107	245000	1	3	224	1	2	22	0	0	0.5	0.61	0.64	112.494	117.243	109.626	107.718
54	1	1	60	150	1	2	0	0	0	1	1	7.9	1.3593	1	4465000	0	0.66	575	27	38	174000	3	1	267	1	12	22	0	0	0.65	0.66	0.66	100.684	101.013	100.331	100.155
50	2	1	72	172	1	2	0	0	0	1	1	7.9	3.25949	1	4822000	0	0.87	419	116	179	133000	1	1	112	1	2	22	0	0	0.97	0.83		100.464	90.3376	102.067
56	2	1	78	174	1	1	0	0	0	1	1	7.6	1.43481	1	1676000	0	0.61	1104	55	125	192000	1	2	265	1	2	30	0	0	0.76	0.74	0.71	111.633	101.809	102.75	104.329
54	2	1	80	174	2	2	0	1	0	2	1	7	2.18342	1	5819000	0	0.82	438	106	227	174000	4	3	189	1	12	22	0	0	0.63	0.86	0.8	100.371	111.659	98.0803	100.862
51	2	1	80	178	2	1	0	1	0	1	2	7.1	1.61808	1	551800	0	0.72	699	28	55	119000	1	2	153	1	2	30	0	0	0.75	0.84	0.93	107.963	105.98	100.98	94.176
52	2	1	68	175	1	1	0	0	0	2	1	9	2.22455	1	1064000	0	0.78	838	187	355	232000	1	1	101	1	2	22	0	0	1.05	0.92	0.89	103.734	81.036	94.9104	97.7431
52	2	1	65	174	1	1	0	0	0	2	1	9.2	1.14054	1	3544000	0	0.64	923	36	46	242000	1	1	278	1	22	30	0	0	0.6	0.6	0.62	112.922	115.754	115.551	113.804
52	2	1	76	192	2	2	0	0	0	1	1	7	2.11058	1	11180000	0	1.04	480	42	44	156000	1	2	112	1	2	22	0	0	1.08	0.98	1.1	82.4904	78.6728	88.324	76.6769
63	2	1	65	170	1	1	0	0	0	1	2	7	1.02688	1	16500000	0	0.83	689	60	141	310000	1	2	58	1	2	22	0	0	0.76	0.81	0.81	100.294	103.81	100.949	100.772
50	1	1	75	169	1	2	0	0	0	1	2	6.8	1.29836	1	4589000	0	0.62	941	26	32	177000	3	1	300	1	2	30	0	0	0.68	0.73		105.62	102.279	96.1272
56	2	1	65	173	1	1	0	0	0	1	1	8	2.68457	1	208600	0	0.83	753	105	166	170000	1	1	68	1	2	30	0	0	0.8	0.87		98.6884	100.017	96.4583
48	2	1	87	177	2	1	0	0	0	2	2	8.4	0.951015	2	1237000	0	0.71	974	33	43	254000	1	1	237	1	2	30	0	0	0.74	0.74		110.754	108.695	108.504
64	2	1	81	178	1	1	1	1	1	2	2	6.2	0.943834	2	1399000	0	0.81	1218	28	38	308000	1	1	289	1	2	33	0	0	0.93	0.83		93.704	86.0939	92.4441
41	2	1	82	184	2	2	0	0	1	1	1	9.8	3.34158	1	2268000	0	0.85	805	134	208	114000	1	1	550	1	2	33	0	0	0.84	0.87		108.075	108.411	106.671
66	2	1	82	180		2	1	0	0	2	2	17	3.62022	1	425700	0	0.84	357	167	317	171000	6	1	15	1	22	30	0	0	0.87	0.95		91.0234	89.5626	82.5893
52	2	1	70	170	2	1	0	0	0	2	2	8.9	2.75328	1	101000	0	0.6	358	288	455	255000	1	2	188	1	4	30	0	0	0.7	1.1		115.557	108.272	76.4771
56	2	1	80	180	1	2	0	1	0	2	1	5	2.17386	2	578343	0	1.1	950	32	39	132000	1	2	8	1	2	30	0	0	1.35	1.36		74.7231	58.2321	57.6136
44	2	1	80	175	2	2	0	0	0	1	1	7.6	1.00122	1	1137722	0	0.91	390	31	38	221000	1	2	160	1	2	30	0	0	0.9	0.86		102.474	103.67	105.44
47	2	1	80	178	2	2	0	0	0	1	1	11.3	1.85056	1	4372284	0	0.7	810	47	46	176000	1	2	270	1	2	30	0	0	0.8	0.97	0.8	112.398	106.209	92.2668	105.836
43	2	1	68	178	1	2	0	0	0	1	2	9.8	0.884933	1	1400000	21	0.6	679	36	34	300000	1	2	289	1	2	30	0	0	0.7	0.7		123.313	115.54	115.337
52	2	1	67	172		2	0	0	0	1	2	6.4	1.57582	1	390000	0	0.8	463	31	43	156000	1	2	436	1	2	30	0	0	0.8	0.9		102.739	102.559	97.5412
60	1	1	75	167	2	2	0	1	0	2	2	5.9	2.03908	1	81000	0	0.9	1209	42	89	131000	3	1	355	1	2	22	0	0	0.8	0.9		69.7167	80.2449	69.4722
63	1	1	53	158	2	2	0	0	0	2	2	9.6	6.67594	2	15000	0	0.7	417	57	42	83000	3	2	263	1	2	30	0	0	1	0.8		99.5527	64.5675	84.4142
56	2	1	77.7	178	1	1	0	1	0	1	1	6.8	2.20913	1	260000	0	0.6	468	21	23	111000	1	2	314	1	2	30	0	0	0.8	0.7		112.753	100.004	105.46
57	2	1	115	178	1	1	0	0	0	1	2	6.9	1.83744	2	4976599	0	1	830	31	32	170000	4	3		1	2	30	0	0	0.89	0.74		83.1682	94.7349	102.022
63	2	1	65	170	1	2	0	1	0	1	1	7.5	1.3478	1	1313661	0	0.61	600	40	41	292000	1	1	45	1	4	30	0	0	0.78	0.7		114.516	103.329	107.839
54	2	1	70	172	1	1	0	1	0	2	2	8.1	1.30726	1	80328	41	0.54	540	13	9	179000	1	3	50	1	12	30		0	0.51	0.54	0.58	119.185	121.804	118.767	115.127
59	2	1	56	166	1	1	0	0	0	1	2	7	1.65454	1	8487237	0	0.71	960	38	45	202000	1	3	20	1	4	22	0	0	0.59	0.65	0.64	103.021	110.972	106.454	106.946
41	1	1	60	160	2	2	0	0	0	1	2	8.5	1.13908	1	582483	0	0.7	630	55	84	216000	1	1	330	1	30		0	0	0.74	0.7	0.67	107.749	100.571	107.372	108.739
52	2	1	63	168	2	2	0	0	0	1	2	7.6	4.98024	1	1177590	0	1.01	650	201	98	212000	1	1	100	1	4	30	0	0	1.05	1.07	0.99	85.0928	81.047	79.08	86.7174
51	2	1	89	189	1	2	0	0	0	1	1	7.8	1.52164	1	7252717	0	0.7	590	36	47	176000	2	3	20	1	12	30	0	0	0.72	0.69	0.66	109.25	107.803	109.512	111.336
63	2	1	80	179	1	2	0	0	0	2	1	7.6	1.71217	1	13787936	0	0.66	730	29	34	183000	1	1	30	1	12	30	0	0	0.64	0.68	0.77	110.381	111.589	108.652	103.06
52	1	1	59	180	2	2	0	0	0	2	2	4.6	2.32413	1	909206	0	0.79	470	78	122	158000	1	1	90	1	12	30	0	0	0.94	0.69	0.7	86.6618	70.1108	100.431	99.7809
50	2	1	74	172	1	1	0	0	0	1	1	7.3	1.28911	1	10068576	0	0.74	930	32	46	183000	1	3	250	1	2	22	0	0	1.05	0.75	0.71	107.62	82.2719	106.653	108.891
54	2	1			1	1	0	1	0	1	1	9.9	3.9089	1	2800000	0	1.11	944	95	128	116000	1	3	450	1	4	30	0	0	1.24	0.93	1.13	74.9147	65.4113	92.4573	72.9294
36	2	1			2	2	0	0	0	1	1	8.6	2.28395	1	1137424	0	0.74	1410	101	99	160000	4	1	522	1	2	30	0	0	1.07	0.84		118.36	88.4415	111.958
57	2	1	100	185	2	2	0	0	0	1	1	11.5	1.60221	1	1788000	0	0.65	709	38	59	176000	1	3	6	1	2	30	0	0	0.73	0.65	0.9	107.846	102.642	107.468	93.8492
52	1	1	61	160	2	2	0	0	0	1	2		3.68106	1	1868000	0	0.79	190	54	44	115000	3	3	51	1	2	30	0	0	0.84	0.75		86.7202	80.3776	92.0189
43	2	1	55	168	1	1	0	0	0	2	2	4.3	0.71995	2	392300	0	0.96	1072	33	29	366000	1	1	380	1	2	30	0	0	1.08	0.97		96.2268	83.3086	94.6955
57	2	1	54	170	1	1	0	0	0	2	2	8.9	5.65561	2	2370000	0	1.07	163	168	155	136000	1	1	13	1	2	30	0	0	1.11	1.19		76.5814	73.1291	67.1099
74	2	1	61	178	2	2	1	1	0	2	2	12.4	10.6299	2	537800	0	1.18	178	170	78	134000	4	2	79	1	2	30	0	0	1.08	0.86	0.92	60.6929	67.4328	85.4974	81.5709
40	1	1	70	160	2	2	0	0	0	1	1	8.8	1.58803	1	4175962	0	0.62	672	55	68	168000	1	1	190	1	2	33	0	0	0.51	0.66		113.438	120.754	110.739
56	2	1	81	179	2	2	1	0	0	1	1	10	1.93139	1	2656115	19	0.78	322	48	52	193000	1	1	105	1	2	30	0	0	0.73	0.8		100.897	103.5	99.5024
57	2	1	75	175	2	2	0	1	1	2	1	6.7	2.20221	2	2410985	19	0.66	1282	67	86	187000	1	1	325	1	11	12	30	0	0.71	0.65		107.653	104.287	107.951
52	2	1	80	179	1	2	0	0	1	1	1	9.7	1.14454	1	2377468	19	1.26	646	25	31	204000	1	1	246	1	2	22	0	0	1.26	1.04		65.0106	64.8965	81.6984
37	2	1	78	172	1	2	0	0	0	2	2	8	1.63075	2	16200000	37	1.09	1128	110	186	183000	1	1	322	1	2	30	0	0	1.25	1.08		86.1319	72.8595	86.7917
40	1	1	60	170	2	2	0	0	0	1	2	7.6	0.797358	1	2030000	0	0.63	1019	23	20	258000	3	2	337	1	2	30	0	0	0.72	0.7		112.463	104.81	108.251
52	2	1	68	174	1	2	0	0	0	1	2	7.8	2.36415	1	1000000	455	0.87	662	47	53	142000	1	3	2	1	2	30	0	0	1.22	1.15		99.4585	67.7795	72.6709
63	2	1	66	173	2	2	0	0	0	2	1	21.5	6.74473	1	9134	0	0.59	561	336	270	191000	1	1	349	1	2	30	0	0	0.88	0.59	0.96	115.918	98.1803	115.511	89.6605
50	2	1	102	168	1	2	0	0	0	2	2	10.1	1.57759	2	3500000	23	0.62	626	62	82	217000	1	3	49	1	2	22	0	0	0.67	0.88	0.8	115.791	111.961	99.917	103.726
45	2	1	80	173	2	2	0	0	0	2	2	10.5	1.25433	1	1491432	32	0.83	1042	20	30	131000	3	1	234	1	2	30	0	0	0.84	0.95	0.92	106.249	105.541	95.9305	99.5502
46	1	1	65	175	2	2	0	0	0	2	2	7.6	2.54072	2	910128	0	0.49	450	60	78	123000	4	1	128	1	2	30	0	0	0.59	0.64	0.5	116.995	109.868	106.779	115.609
45	2	1	78	181	1	2	0	0	0	1	2	4.6		1	1468370	0	0.9	449	61		162000	1	1	251	1	2	30	0	0	1	1		102.852	90.3919	90.2333
50	1	1	39	158	2	2	0	0	0	1	1	3.8	0.944911	1	700698	0	1	574	27	28	270000	1	3	20	1	2	30	0	0	0.9	0.8		65.785	74.5907	85.855
54	2	1	104	181	2	1	0	0	0	1	2		1.19998	1	3559266	0	0.9	1288	34	39	245000	1	3	47	1	2	30	0	0	0.8	0.5		96.4734	101.081	122.405
51	2	1	68	169	1	1	0	0	0	1	2	7.8	3.95837	1	639801	0	0.9	527	167	166	167000	1	1	77	1	2	30	0	0	1.1	1	1.1	98.7372	77.331	86.6232	77.0598
63	2	1	50	163	1	2	0	0	0	2	2	6.1	2.03901	2	23955	0	0.8	494	54	46	246000	1	1		1	2	30	0	0	0.8	0.8		102.154	101.975	101.796
26	1	1	55	150	2	2	0	0	0	1	1	11.4	1.45975	1	1261088	0	0.6	562	98	93	181000	5	1		1	22	30	0	0	0.5	0.5		126.644	134.237	134.002
52	2	1	76	178	2	2	0	0	0	1	2	6.1	1.75132	1	2918506	0	0.7	897	51	67	185000	2	1	630	1	2	30	0	0	0.8	0.7	0.7	108.864	102.869	108.482	108.292
63	2	1	93	184	2	2	0	1	0	1	2	9.9	1.6356	2	4478560	0	1.13	646	67	127	229000	1	1		1	2	22	0	0	0.94	0.89		73.8084	92.0456	97.2898
50	2	1	75	178	2	2	0	0	0	2	1	8.8	1.02602	2	1774986	0	0.72	902	56	85	296000	2	1	157	1	16	12	30	0	0.87	0.87		108.742	100.429	100.252
63	2	1	69	178	1	2	0	0	0	1	2	5.6	1.51611	1	1518445	0	0.9	1055	36	45	223000	1	1	316	1	2	30	0	0	0.81	0.76		96.8433	100.952	103.448
50	2	1	64	180	1	2	1	1	0	1	1	7.6	0.988143	1	1292921	0	0.82	571	47	57	315000	1	1	100	1	22	30	0	0	0.93	0.95	0.88	103.13	95.2335	92.6521	99.6535
50	1	1	54	159	1	2	0	0	0	1	2	9	1.75606	2	1426638	0	0.58	371	45	18	302000	1	1		1	2	30	0	0	0.66	0.6		107.917	103.244	106.346
45	2	1	70	167	1	1	0	0	0	2	1	7.1	0.937704	2	880206	0	0.89	1337	41	47	287000	2	1		1	2	33	0	0	0.92	0.87		103.036	99.6989	103.638
40	1	1	58	170	2	2	0	0	0	2	1	9	0.821982	2	163500	0	0.77	519	49	70	285000	3	1		1	2	22	0	0	0.79	0.84	0.82	97.2076	94.0749	87.1944	89.6145
49	2	1	110	179	1	2	0	1	0	1	1	8.7	2.25175	1	693452	0	1.1	918	140	145	253000	1	1	164	1	12	22	30	0	1	1.17		78.6045	88.0498	72.6991
50	2	1	90	179	1	1	1	1	0	1	1		2.02962	1	3982572	0	0.72	888	112	321	154000	2	1	120	1	2	30	0	0	0.8	0.6	0.7	108.924	104.125	116.989	109.614
48	2	1	84	172	1	1	1	0	1	1	1	10.1	3.1236	1	4839365	0	0.98	730	111	220	115000	1	1	280	1	2	33	0	0	1.2	1.1	1.1	90.8089	70.9623	78.6958	78.5577
63	2	1	83	175	2	2	0	1	1	1	2	6.1	1.61196	1	322630	0	0.7		63	97	250000	1	3	326	1	2	22	0	0	0.6	0.8	0.6	107.899	114.754	101.779	114.352
44	2	1	85	188	2	2	0	0	0	3	2	6.7	1.29144	2	19957311	0	0.9	934	48	51	229000	2	2	289	1	2	22	0	0	0.9	0.8	0.75	103.395	103.214	108.143	110.855
63	2	1	65	170	1	1	0	0	0	1	2	6.9	1.98659	1	2857793	0	0.98	417	97	192	222000	2	1	188	1	2	30	0	0	0.91	0.92	0.95	87.7899	95.8503	94.4261	90.6737
50	2	1	80	176	2	2	0	0	0	1	2	5.4	1.88465	1	1012760	0	0.9	516	32	22	181000	1	1	412	1	2	22	0	0	1	1.1	1.2	99.1425	87.1317	77.5122	69.6499
63	2	1	67	175	2	1	0	0	0	1	2	5.3	1.30229	1	900732	0	0.85	872	92	183	329000	3	1	264	1	2	22	0	0	0.73	0.82	0.8	99.3304	105.557	100.455	101.301
52	2	1	70	180	1	2	0	0	0	1	2	8.9	1.77273	1	147663	0	0.91	947	42	49	176000	1	1	947	1	2	22	0	0	0.89	0.95	0.7	97.0267	98.6109	91.7866	108.458
47	2	1	70	180	1	2	0	0	0	1	1	7.3	1.62994	2	7477737	0	0.78	439	60	123	156000	1	1	140	1	2	30	0	0	0.9	0.9	0.92	107.353	101.044	100.866	98.0491
51	1	1	65	170	1	1	0	0	0	2	2	20.4	7.68024	1	7910	0	0.5	351	159	193	76000	1	2	139	1	2	30	0	0	0.6	0.6	0.6	112.733	105.983	105.797	105.612
49	1	1	63	171	1	2	0	0	0	1	1	5.3	2.00378	1	192041	0	0.7	644	48	43	179000	1	1	216	1	2	22	0	0	0.8	0.7	0.6	101.877	86.5368	101.52	106.614
50	1	1	41	153	2	2	0	0	0	1	2	6.1	2.63631	1	10271	0	0.7	1025	70	85	144000	1	3		1	4	30	0	0	0.8	0.8		101.236	85.9927	85.8418
51	1	1	75	168	2	2	0	0	0	1	2		2.28252	1	293839	0	0.6	574	64	100	143000	1	1	400	1	2	30	0	0	0.8	0.7		105.675	85.3238	100.097
55	2	1	53	170	1	2	0	0	0	1	1	4.4	0.999575	1	1066432	0	0.9	798	31	55	230000	1	2	335	1	2	30	0	0	0.7	0.7		95.5667	105.78	105.594
61	1	1	65	165	1	2	0	0	0	1	1	9.9	2.63905	1	647008	0	0.75	700	40	53	127000	1	2	400	1	2	30	0	0	0.8	0.9		86.5741	79.9353	69.2042
55	2	1	70	170	2	1	0	0	0	1	2	7.3	5.28901	1	803049	0	1.2	281	57	51	83000	1	3	200	1	2	30	0	0	1.14	0.96		67.4899	71.6817	88.0801
49	2	1	70	175	2	1	0	0	0			4.9	1.28236	1	647592	0	0.69	713	24	40	145000	1			1	2	30	0	0	0.64	0.67	0.65	111.524	114.824	112.485	113.695
46	1	1	80	165	1	1	1	1	0	1	1	11.8	0.4722	1	9458699	0	0.7	743	13	22	270000	1	2	350	1	2	22	0	0	0.63	0.7		104.655	108.156	104.288
44	2	1					0	0	0			9.6		1	3516622	0	0.9	654	24	43		1			1					0.96	0.9		103.648	95.7002	103.285
